# Supplementary material for: Sleep-Disordered Breathing and Prognosis after Ischemic Stroke: It Is Not Apnea-Hypopnea Index That Matters
Source: Diagnostics (Basel). 2023 Jul 3;13(13):2246. doi: 10.3390/diagnostics13132246 (PMC10340264; doi:10.3390/diagnostics13132246)
Supplement: Supplementary file 1 [file diagnostics-13-02246-s001.zip]

Archive with 1 entries (1 files):
- diagnostics-2413812-supplementary.pdf
